# Supplementary material for: Multivariate Analysis of the Determinants of the End-Product Quality of Manure-Based Composts and Vermicomposts Using Bayesian Network Modelling
Source: PLoS One. 2016 Jun 17;11(6):e0157884. doi: 10.1371/journal.pone.0157884 (PMC4912064; doi:10.1371/journal.pone.0157884)
Supplement: S1 File — Physical, chemical and biochemical compost raw data which were analyzed for the current manuscript, are available and arranged by phases (initial and end of thermophilic and stabilization phases). (XLS) [file pone.0157884.s001.xls]

## Sheet: readme
Supporting information of the paper PONE-D-16-13196
Multivariate Analysis of the Determinants of the End-Product Quality of Manure-Based Composts and Vermicomposts Using Bayesian Network Modelling
by Julie Faverial, Denis Cornet, Jacky Paul and Jorge Sierra
Only data not presented in the manuscript is included in this file
Description of the sheets
raw materials: properties of the raw materials used for the composting experiments
initial blend: properties of the blend at the beginning of composting
end thermophilic: properties of the composts at the end of the thermophilic phase
beginning stabilization: mass of the composts for each stabilization method
end stabilization: properties of the composts at the end of the experiment
temperature: mean daily temperature inside de composting mass at 0.4 m depth & time for the end of the thermophilic and the stabilization phases
turning: time of turning
NH4: NH4 content at the beginning of the experiment and at the end of the thermophilic and stabilization phases
watering: time of watering and volume of water added to the mass compost
Code:
HM: horse manure
CM: cattle manure
GM: goat manure
PL: poultry litter
GW: green waste

## Sheet: raw materials
Raw material	Replicate	total C	lignin	total N	total P	total K	pH
		% dry matter
HM	1	34.3	10.3	1.5	0.82	1.45	7.5
	2	31.2	9.6	1.7	0.75	1.32	7.8
	3	28.5	10.8	1.9	1.06384	1.19	8.55
	4	36.6	11.8	1.8	0.75	1.45	8.3
CM	1	34.7	16.2584	2.1	0.53	2.0501	7.5
	2	34.4	16.2584	2	0.52	1.95	7.8
	3	41	21.5686	1.5	0.6	0.8	8.4
	4	41.2	21.5686	1.72	0.51	0.69886	8.4
GM	1	43.2	10.98	2.22	0.92	2.54	8.6
	2	43.8	10.6	2	0.9	2.7	7.2
	3	42	12.45	2.36	0.82	2.6	7
	4	41	12.1	2	0.75	2.35	9
PL	1	43.6	4.8	4.2	0.92	2.56	5.8
	2	42.3	5.8	3	0.98	2.45	5.7
	3	42.7	8.2	4.5	0.85	2.75	7.2
	4	43.9	7	5	1.0464	2.28	7.3
GW	1	41.7	10.1	1.5	0.26	1.2367	6.5
	2	41.5	9.17874	1.58	0.28248	1.34	6.4
	3	46.7	9.6	1.71	0.32	1.24	5.8
	4	46.6	10.1	1.71	0.33616	1.3446	5.7

## Sheet: initial blend
Compost	Replicate	mass	dry matter	total C	lignin	total N	total P	total K	pH
		kg fresh matter	% fresh matter	% dry matter
100% HM	1	375	47.9	27.5	10.6	1.64	1	1.1371	8
	2	372	48.2	27.3	11.5	1.59	0.99	1.15	8.345
	3	330	32	31.6	11.4	2.12	1.05	1.36	8.5
	4	326	31.6	31.7	10.8	2.07	1.06384	1.3778	8.55
50% HM / 50% GW	1	445	38.5	35.6	10.2	1.9	0.7	1.23294	7.1
	2	446	38.8352	35.1	9.8	1.6	0.69	1.22	7.16599
	3	294	32.6	37.9	9.8	1.5	0.64	1.93	8.01753
	4	295	32.4551	36.3	10.3	1.64221	0.66	1.92	8.01753
100% CM	1	349	44.9	32.3	15.8	2.06	0.55	2.0501	8.1
	2	348	45.2	32.1	17.9	2.16	0.56	2.06	8.175
	3	398.6	30.8	41	21.5686	1.83	0.57116	0.69	8.3
	4	397	30.6	40.8	20.5	1.72	0.57116	0.69886	8.3
50% CM /50% GW	1	473	33.3	37.9	13.7	1.96	0.419019	1.65185	7.7
	2	470	33.0514	36.8534	12.8	1.87602	0.419019	1.34	7.45527
	3	410	32.8	40.5	15.6	1.5	0.40576	1.27721	6.9
	4	406	32.4365	41.2722	16.2525	1.56784	0.44	1.6	6.9718
100% GM	1	718	16.5	42.8	11.3	2.17	0.97	2.54	7.4
	2	710	16.4	43.2	10.98	2.06	0.97	2.81	7.585
	3	224	29.5	41.6	12.9	2	1.08128	2.79	9
	4	222	28.7	40.9	13.2	2.3	1.08128	2.53	9.13
50% GM /50% GW	1	745	18.6	44.4109	10.6	1.95	0.744256	2.11	6.9
	2	740.6	19.8547	44.2	10.5	1.86	0.73	2.13	8.2
	3	325	30.5	41.8	10.7	1.56	0.68	2.69	8.2
	4	326	31.2	41.6024	10.8161	1.75	0.71	2.69508	6.8
100% PL	1	310	39.5	43.2	4.5	4.53	1.19	2.93	5.87
	2	312	39.1	42.7	4.3	5.56	1.17	3	5.8
	3	225	54.2	44.6	5.9	5.2	1.08	2.79	6.8
	4	222	55.3	43.9	5.96745	5.66	1.0464	2.8	7.4
50% PL /50% GW	1	450	28.5	42.5	6.7	3.22269	0.742595	2.10778	6.28165
	2	452	30.0288	41.6	7.32	3.06	0.64	2.27	6.2
	3	320	45.2	43.7	8.2	3.4	0.75	2.26	6.4
	4	313	44.0004	42.7274	8.88269	3.6	0.625081	2.13	6.6005
100% GW	1	596	20.7	41.6	9.9	1.47	0.28248	1.72	6.6
	2	592	21.3	39.6	9.3	1.46	0.35	1.66	6.705
	3	530	26.5	45.6	9.8	1.52	0.25	1.68	5.8
	4	532	26.1	45.6	10	1.56	0.22	1.67	5.48

## Sheet: end thermophilic
Compost	Replicate	mass	dry matter	total C	lignin	total N	total P	total K	pH
		kg fresh matter	% fresh matter	% dry matter
100% HM	1	274.5	44.9	21.1	10.0223	2.16	1.39	1.5853	7.6
	2	273.9	43.2	21.5	12.3	2.1	1.45	1.61	7.5
	3	223	41.1	22.6	10.6	2.2	1.38	1.6019	8
	4	221.9	42.6	23.1	13.8686	2.3	1.33852	1.58	7.9
50% HM / 50% GW	1	217.6	35.2	28.5	14.6	2.5	1.22	1.98	7.4
	2	218.4	43.5	28.7	15.7277	2.81	1.24	2.64	7.1
	3	183.2	32.3	28.6	14.5	2.7	1.2	2.45	8
	4	180	30.1	28.9	19.2691	2.59	1.2426	2.08	8.1
100% CM	1	249.6	37.6	30.1	20.5962	2.8	0.79	1.58	7.3
	2	250.2	36.9	29.4	20.5	2.7	0.8	1.94	7.9
	3	306.5	33.2	32.5	22.5	3	0.86	1.65	7.3
	4	305	26.2	33.5	19.6	2.87	0.82	1.34	7
50% CM /50% GW	1	268.5	28.5	27.5	18.7291	2.4	0.69	2.32	8.1
	2	271	29.9	28.6	17.9	2.5	0.7	2.51	8
	3	325.9	29.2	26.5	19.3	2.3	0.65	1.95	8.2
	4	332	25.2	28.2	24.5	2.52	0.67	2.03	7.6
100% GM	1	198.5	29.6	32.6	17.5	3	1.69	4.56	8
	2	196.5	25.8	33.5	16.6667	3.06	1.68	4.31	8.1
	3	216	26.5	34.8	19.5	3.2	1.65	4.82	7.9
	4	218	27.9	34.9	18.638	3.51	1.55652	4.14	7.7
50% GM /50% GW	1	241.2	21.9	34.6	18.7	2.9	1.4	3.56	8.4
	2	240	22.1	34.2	18.552	3	1.38	3.6437	8.4
	3	196	21.8	33.9	18.9	2.8	1.42	4.28	9.5
	4	186	21.9	35.5	18.7215	2.9	1.37776	3.89	9
100% PL	1	116.8	45.6	37.6	14.6	3.3	2.46	5.21	8.5
	2	116	47.8	34.1	13.5983	3.38	2.45	4.8223	8.3
	3	117	43.2	38.5	12.4	3.9	2.4	5.64	10.4
	4	121	42.2	39	11.1374	4.2	2.4416	6.723	10.5
50% PL /50% GW	1	178.9	46.6	35.2	12.9	4.2	1.09	3.45	7.6
	2	189	46.9	34.6	13.52	3.77	1.1	3.37377	8.6
	3	118	47.3	34.5	12.5	3.9	1.08	3.86	8.3
	4	125	47	33.4	15.222	4.2	1.23	4.1168	8.3
100% GW	1	245.9	31.9	33.1	24.5	3.1	0.49	1.8841	7.8
	2	250	25.6	32.9	26.3	2.92	0.56	1.95	7.6
	3	241.2	28.5	41.5	22.5	3	0.68	2.36	8.1
	4	239	19.9	40.4	23.8	3.17	0.75	2.4734	7.9

## Sheet: beginning stabilization
Compost	Replicate	Method of stabilisation	initial mass of compost at the beginning of stabilisation
			kg fresh matter
100% HM	1	withouth earthworms	45
		with earthworms	45
	2	withouth earthworms	40
		with earthworms	40
	3	withouth earthworms	35
		with earthworms	35
	4	withouth earthworms	30
		with earthworms	30
50% HM / 50% GW	1	withouth earthworms	40
		with earthworms	40
	2	withouth earthworms	35
		with earthworms	35
	3	withouth earthworms	35
		with earthworms	35
	4	withouth earthworms	30
		with earthworms	30
100% CM	1	withouth earthworms	37
		with earthworms	37
	2	withouth earthworms	30
		with earthworms	30
	3	withouth earthworms	45
		with earthworms	45
	4	withouth earthworms	30
		with earthworms	30
50% CM /50% GW	1	withouth earthworms	35
		with earthworms	35
	2	withouth earthworms	30
		with earthworms	30
	3	withouth earthworms	30
		with earthworms	30
	4	withouth earthworms	30
		with earthworms	30
100% GM	1	withouth earthworms	25
		with earthworms	25
	2	withouth earthworms	45
		with earthworms	45
	3	withouth earthworms	35
		with earthworms	35
	4	withouth earthworms	30
		with earthworms	30
50% GM /50% GW	1	withouth earthworms	30
		with earthworms	30
	2	withouth earthworms	30
		with earthworms	30
	3	withouth earthworms	25
		with earthworms	25
	4	withouth earthworms	45
		with earthworms	45
100% PL	1	withouth earthworms	40
		with earthworms	vermicomposting was not carried out for 100% PL
	2	withouth earthworms	40
		with earthworms	vermicomposting was not carried out for 100% PL
	3	withouth earthworms	40
		with earthworms	vermicomposting was not carried out for 100% PL
	4	withouth earthworms	40
		with earthworms	vermicomposting was not carried out for 100% PL
50% PL /50% GW	1	withouth earthworms	40
		with earthworms	40
	2	withouth earthworms	35
		with earthworms	35
	3	withouth earthworms	35
		with earthworms	35
	4	withouth earthworms	30
		with earthworms	30
100% GW	1	withouth earthworms	37
		with earthworms	37
	2	withouth earthworms	30
		with earthworms	30
	3	withouth earthworms	45
		with earthworms	45
	4	withouth earthworms	30
		with earthworms	30

## Sheet: end stabilization
Compost	Replicate	Method of stabilisation	mass	dry matter	total C	lignin	total N	total P	total K	pH
			kg fresh matter	% fresh matter	% dry matter
100% HM	1	withouth earthworms	48.46	40.6	17.4	9.61	1.68	1.3734	1.3446	7.15
		with earthworms	50.52	39.9	16.9	10.28	1.62	1.43444	1.1703	7.575
	2	withouth earthworms	51.38	42.7	20.7	10.77	2.26	1.42572	1.5604	7.48
		with earthworms	50.44	44.9	21	10.24	2.34	1.20336	1.4774	7.5
	3	withouth earthworms	37.26	40	22.4	12.5	2.34	1.3298	1.6268	7.58
		with earthworms	38.06	41.4	22	14.2512	2.35	1.3516	1.7264	7.6
	4	withouth earthworms	35.36	45	22.8	13.3333	2.42	1.33852	1.7679	7.7
		with earthworms	39.16	40	20.1	12	2.11	1.2208	1.5521	7.7
50% HM / 50% GW	1	withouth earthworms	38.16	32.8	27.3	14.33	2.73	1.1554	1.6849	7.015
		with earthworms	39.822	31.7	27.2	15.46	2.8	1.22952	1.5355	6.95
	2	withouth earthworms	35.38	37.2	25.6	14.52	2.59	1.27748	2.1912	7.04
		with earthworms	40.5	33.4	27.2	13.77	2.86	1.22516	1.9837	7.05
	3	withouth earthworms	27.24	33.8	25.5	13.9053	2.61	1.33416	3.2204	7.7
		with earthworms	28.46	34.1	23.4	14.6628	2.55	1.35596	3.2536	7.775
	4	withouth earthworms	27.86	36.1	26.8	13.8504	2.62	1.21208	3.2121	7.9
		with earthworms	27.82	35.6	28	14.3258	2.76	1.417	3.2702	7.8
100% CM	1	withouth earthworms	41.56	32.6	28.9	18.1	2.77	0.872	2.8552	7.525
		with earthworms	43.56	32.8	28.6	19.82	2.75	0.90252	2.8967	7.58
	2	withouth earthworms	43.14	34.8	28.2	18.97	2.76	0.83712	3.1374	7.62
		with earthworms	43.2	37.2	29.1	18.55	2.81	0.81968	2.9714	7.44
	3	withouth earthworms	32.26	28.1	35.7	23.1317	3.16	0.9592	1.0043	6.615
		with earthworms	32.76	26.4	35.3	20.0758	3.2	0.94612	1.0624	6.47
	4	withouth earthworms	32.76	27.9	35.3	21.147	3.11	1.05512	1.2284	6.7
		with earthworms	33.54	26.3	35.4	19.0114	3.08	0.96356	1.0541	6.6
50% CM /50% GW	1	withouth earthworms	32.6	30.9	29.8	19.74	2.72	0.73684	2.241	7.855
		with earthworms	30.32	29.2	30.1	19.86	2.76	0.76736	2.2493	7.755
	2	withouth earthworms	31.18	28.8	29.9	19.44	2.77	0.73248	2.4734	7.855
		with earthworms	29.42	29.7	30.4	18.52	2.83	0.7412	2.241	7.89
	3	withouth earthworms	27.58	26	36.6	23.0769	3.01	0.71068	2.2825	7
		with earthworms	30.68	24.2	34.9	22.7273	3	0.77172	2.241	7
	4	withouth earthworms	27.62	26.5	37.6	22.2642	2.89	0.6976	2.2742	7.1
		with earthworms	29.84	24.6	35.3	22.3577	2.99	1.15104	2.4983	7.08
100% GM	1	withouth earthworms	34.5	25.7	31.9	14.79	3.04	1.85736	4.6397	8.12
		with earthworms	34.38	27.5	31.5	14.55	3	1.88352	4.5235	8.22
	2	withouth earthworms	35.44	27.7	30.8	13.36	3.12	1.9184	4.7974	7.895
		with earthworms	35.08	26.2	32.9	14.5	3.1	1.89	4.65	8.03
	3	withouth earthworms	27.86	35.2	36.1	15.625	3.44	1.47804	4.7144	7.54
		with earthworms	28.78	29.5	32.1	17.6271	3.41	1.60448	4.3907	7.49
	4	withouth earthworms	28.52	29.8	33.3	17.1141	3.49	1.55216	4.316	7.5
		with earthworms	28.96	33.4	33.4	15.5689	3.48	1.50856	4.5069	7.5
50% GM /50% GW	1	withouth earthworms	41.96	25.8	33.8	18.22	3.02	1.58268	3.7931	8.44
		with earthworms	40.76	25.8	33.7	17.44	2.96	1.53908	3.652	8.24
	2	withouth earthworms	43.76	23.3	33.9	17.17	3.12	1.45188	3.7931	8.33
		with earthworms	41.4	23.5	34.2	18.3	3.01	1.46932	3.6603	8.175
	3	withouth earthworms	32.92	35.6	34.4	16.5354	3.05	1.62192	4.9136	8.7
		with earthworms	33.5	36.5	33.4	15.5102	2.95	1.58704	4.9966	8.8
	4	withouth earthworms	35.66	43	34.5	15.8301	3.21	1.50856	5.1709	8.9
		with earthworms	33.6	42.5	34.1	15.678	3.16	1.53472	5.1128	8.85
100% PL	1	withouth earthworms	28.14	38.6	31.2	14.33	3.82	2.33696	4.8389	8.265
		with earthworms	vermicomposting was not carried out for 100% PL
	2	withouth earthworms	28.34	41	32.5	13.02	3.71	2.3544	4.9219	8.505
		with earthworms	vermicomposting was not carried out for 100% PL
	3	withouth earthworms	35.16	30.9	33.8	10.1036	4.86	2.28028	7.1878	9.9
		with earthworms	vermicomposting was not carried out for 100% PL
	4	withouth earthworms	27	37.2	32.4	10.2439	4.76	2.40672	6.474	10
		with earthworms	vermicomposting was not carried out for 100% PL
50% PL /50% GW	1	withouth earthworms	16.12	37.5	32.1	14.24	3.82	1.41264	3.3947	7.59
		with earthworms	16.3	37.8	31.2	14.33	3.82	2.33696	4.8389	7.58
	2	withouth earthworms	16.44	35.9	31.9	14.78	3.86	1.3734	3.6354	7.345
		with earthworms	16.4	36.2	32.5	13.02	3.71	2.3544	4.9219	7.45
	3	withouth earthworms	20.62	33	37.4	13.0667	4.12	1.47804	5.1211	8.1
		with earthworms	33.2	29.1	37.4	13.0667	4.12	1.47804	5.1211	7.84
	4	withouth earthworms	24.12	33.1	36.8	14.4847	3.99	1.417	4.9717	7.9
		with earthworms	36.72	31.6	36.8	14.4847	3.99	1.417	4.9717	6.63
100% GW	1	withouth earthworms	43.28	19.9	29.6	19.7	2.91	0.56244	1.8177	6.66
		with earthworms	46.42	21.1	30.2	20.27	2.92	0.57552	1.8841	6.705
	2	withouth earthworms	46.8	20.3	27.8	18.13	2.69	0.55808	1.7347	6.58
		with earthworms	46.68	19.4	29.4	20.57	2.89	0.58424	1.992	7.355
	3	withouth earthworms	45.8	19.8	41.4	26.13	3.28	0.75864	2.4485	7.205
		with earthworms	46.2	20.3	41.7	25.12	3.39	0.79788	2.49	7.29
	4	withouth earthworms	45.9	20.2	41.1	24.63	3.18	0.74992	2.5398	7.245
		with earthworms	44.9	18.9	41.6	25.77	3.33	0.61476	2.0667	7.24

## Sheet: temperature
Temperature was measured for Replicates 1 and 2					indicates the end of the thermophilic phase				end	indicates the end of the experiment
Days after the start of composting	Temperature °C
	100% HM		50% HM /50% GW		100% CM		50% CM / 50% GW		100% GM		50% GM / 50% GW		100% PL		50% PL /50% GW		100% GW
	Replicate 1	Replicate 2	Replicate 1	Replicate 2	Replicate 1	Replicate 2	Replicate 1	Replicate 2	Replicate 1	Replicate 2	Replicate 1	Replicate 2	Replicate 1	Replicate 2	Replicate 1	Replicate 2	Replicate 1	Replicate 2
1	51.9	34.2	not available	44.8	47.5	28.6	44.2	41.5	not available		32.4	34	41.9	38.5	37.2	33.3	46.9	48
2	53.4	54.9	not available	64.2	57.8	32.6	57.3	72.6	not available		47.7	65.9	48.8	37.1	62.8	54.9	55.2	71.7
3	57.6	57.9	not available	67.5	64.1	35.8	59.5	73.7	not available		63.5	69.1	51.4	43.5	69.8	65.4	62	71.4
4	60	58.8	not available	68.8	68	38.2	58.2	70.5	not available		69.5	67.1	54.4	46.7	67.2	66.1	64.4	72.2
5	61.3	59.6	not available	67.6	69.3	39.9	56.4	68.8	not available		70.3	65.9	55.8	47.2	63.3	64.1	64.9	70.6
6	62.3	59.9	not available	66.6	69.5	41.2	54.2	69.1	not available		69.9	61.1	55.8	47	64.9	62.1	65	70.2
7	63.1	58.9	not available	66	70	42.2	52.1	69	not available		69	56.7	55.4	47.2	68.4	60.5	64.7	70
8	63.9	57.2	not available	65.5	70.2	42.8	50.3	68.1	not available		67.8	54	55.5	48.5	67.1	64.9	64.3	70.3
9	63.6	56.7	not available	64.5	70.1	43.2	47.4	65.1	not available		66.1	49.6	55.7	51.7	59.9	59.1	64	69.9
10	62.9	56	39.6	62.6	66.3	43.4	45	57.3	not available		63.7	48.6	54.9	51.6	57.6	54.8	63.6	68.4
11	63.5	55.6	53.5	60.5	64.5	43.5	44.8	64.4	not available		61.6	49.8	57	50.8	66.7	51.1	63.1	68.2
12	63.7	54.6	52.7	58.3	66.1	43.7	44.9	65.3	not available		59.7	51.3	58.6	50.3	66.3	50	62.2	66.5
13	63.8	53.5	51.9	56.4	66.5	43.9	46.2	64.3	not available		57.8	53	58	48.9	67.1	50.4	61.4	64
14	63.3	51.9	50.5	55.3	66	43.7	47.4	60.3	not available		56.1	53.2	56.8	50.4	62.3	54.8	60.4	64.4
15	62.3	50.2	48.8	54.7	65.6	43.6	46.6	56.5	not available		54.5	52.8	56.4	53	62.3	50.7	59.3	63.4
16	61.3	47.7	46.4	54.8	64.3	43.4	45.4	55.8	not available		53.5	51.9	60	51.7	59.9	47.3	58.5	62.1
17	59.8	45.4	43.9	54.9	62.9	43.3	44	54.5	not available		53.1	50.6	60.6	52.2	62.8	44.8	57.7	60.9
18	57.8	44.5	41.8	54.5	62.4	43.3	42.3	53.9	not available		52.7	49.8	60.4	52.1	61.7	42.8	57.1	60.5
19	55.3	43.6	39.1	53.8	62.1	43.3	40.8	52.8	not available		52.2	47.9	59.3	50.8	57.5	42	56.7	60.1
20	52.4	42.8	36.7	52.9	61.4	43.2	39	51.5	not available		51.3	45.1	58.2	49.4	51	41.7	56.3	60.1
21	49	42.4	35.3	52.2	61	43	36.9	49.5	not available		50.5	42.4	57.1	47.5	50.1	41.3	55.8	58.8
22	45.9	42.2	34.5	51.3	59.7	42.8	34.4	48.7	not available		49.9	40.6	55.7	45.5	52.7	40.3	55.2	57.5
23	44.1	42	33.8	50.6	57.9	42.3	33.8	47.7	not available		49.5	39.3	54.1	47.3	50.1	41.4	54.8	57
24	42.6	40.7	33.8	49.7	56.3	41.7	33.7	47	not available		48.7	38.9	57.1	52.2	51.1	42.6	54.3	57
25	41.3	41.5	34.1	48.9	55.6	41.2	33.5	46.8	not available		47.8	38.7	60.3	50.4	50.6	42	53.7	56.5
26	40.2	41.6	33.9	48.5	54.9	40.7	33.4	45.6	not available		47	38.6	61.3	47.5	46.6	41	53.3	56.3
27	39.5	37.5	33.7	48	53.5	40.2	33.4	43.8	not available		46.2	36.6	61.1	44.9	43	40.6	52.8	56.5
28	39.1	39.6	46.3	47.2	52.5	39.9	33.6	42.2	not available		45.6	51.9	60	43	42	40.4	52.3	55.9
29	38.9	46	57	46.3	51.4	39.7	33.6	40.5	not available		45.1	63.1	58.1	41.7	44.5	40.2	51.6	54.7
30	36.2	47.7	58.7	40.4	51.3	39.6	33.6	39.5	not available		37.7	62.4	57.8	40.9	46.9	41.2	43.8	54.6
31	48.4	47.5	58	54.9	50.3	39.4	34.2	37.1	not available		42.7	61.4	58.5	42.7	43.3	56.8	52	54.3
32	57.8	47.1	57	68.2	49.4	39.2	34.2	36.1	not available		48.8	60.2	56.8	48.1	46.3	55.5	64.2	53.4
33	56.2	46.8	55.7	62.4	48.4	37.6	33.5	35.5	not available		50.5	59.2	52.4	48.5	46.5	54.3	65	52.4
34	53	46.5	53.5	57.2	47.5	45.7	39.9	35.3	not available		51.1	57.6	53.9	46.8	48.1	52	64.6	53.8
35	51.1	46	51.3	53.8	47.6	54.5	48.4	35.4	not available		51.1	55.7	56.2	44.9	48	49.7	62.7	54
36	49.8	44.8	49.9	51.1	42.1	57.8	52.7	33.2	not available		50.7	53.3	56.9	43.2	46.8	48.4	59.8	53
37	47.8	43.6	50.3	48.9	43.3	58	54	38	not available		50.1	52	56.7	47.6	69.7	48.5	56.5	51.5
38	49.6	38.8	50	48.7	50.6	57.5	53.5	45.6	not available		49	50.1	56.3	55.8	73.3	46.4	53.8	50.2
39	50.4	39.4	48.8	50.2	56.1	56.6	51.6	50.6	not available		47.9	49.1	56.6	54.9	70.9	44.3	51.9	50.1
40	49.7	42	47.8	50.1	57	55.7	48.9	50.4	not available		47.5	48.8	56	52.1	69.7	41	50.9	49.4
41	48.4	43	46.8	48.2	56.8	54.5	45.8	50	not available		47.3	48.4	55.3	48.8	67.5	38.3	50.3	48.7
42	47	43.1	45.3	45.7	56.3	53.3	43.7	49.8	not available		47	47.7	54.5	45.9	65.9	37.9	50.2	48.1
43	45.6	42.3	43.4	43.6	55.2	52.4	42.7	48.8	not available		46.3	46.2	52.3	44	65.1	38.8	50.5	46.8
44	43.8	40.3	41.1	41.5	53.6	51.1	37.6	47.4	not available		45.5	43.6	52.3	42.3	67	40.2	49.8	46.3
45	41.8	38.9	39.3	39.4	52.9	49.6	43.5	47	not available		44.8	42	54.1	42.6	63.1	63.5	47.7	45.4
46	40.1	37.9	38.4	38	52.3	48.4	56.7	46.1	not available		44.3	41.2	53.1	46.6	60.3	61.6	46.2	43.8
47	38.7	37.2	37.5	36.8	51.5	47.6	61.7	45.9	not available		43.9	40.6	52.2	47	56.5	56.9	44.5	41.9
48	37.6	36.5	36.5	36.2	50.5	46.8	61.5	45.5	not available		43.5	39.8	51.3	45.6	53.1	52.9	42.5	40.7
49	34.7	35.8	36.2	33.5	49	45.6	59.6	44.6	not available		38.1	39.1	49.9	43.5	65.7	49.5	36.7	39.3
50	41.7	34.9	36.1	46.5	48.6	44.1	57.5	36.7	not available		39	38.3	51.7	45.6	58.8	51.7	46.6	34
51	46.9	33.9	35.7	59.7	47.5	43.1	55.9	35.1	not available		42.4	37.6	50.5	53.7	55.1	49.8	60	38.7
52	46.9	33.2	35.3	60.6	46	42.3	54.9	39.1	not available		43.4	36.9	49.4	55.2	59.8	45.8	64	48.1
53	47.9	32.5	34.8	58.7	45.1	41.7	52.8	41.6	not available		43.9	36.2	49	55	55.8	40.7	63.4	53.4
54	47.8	31.8	34.1	57	44.2	41.3	51.1	42.8	not available		44.5	35.5	48.5	53.4	51	38.3	61.3	55
55	47.5	31.1	33.4	55.7	43.4	40.8	50.7	43.2	not available		44.7	34.6	48	50.6	48.5	39.3	59.3	54.7
56	46.8	30.7	32.7	54.1	42.8	40.4	50.8	43.5	not available		45.1	33.9	47.6	47.3	46.7	44.6	57.1	54.2
57	45.4	30.5	32.3	51.9	38.5	40	50.3	36.9	not available		44.6	33.6	45.8	50.6	43.2	42.8	55.3	53.5
58	44.1	30.1	30.9	49.9	41.3	39.6	49.3	36.6	not available		43.9	31.2	47.1	52.1	58.7	40.4	53.2	52
59	42.6	30	34.2	47.9	45	39.3	48.1	39.3	not available		43.7	31.2	48.4	52.1	66	39	51.1	51.1
60	41	30	37.6	46.2	47.3	38.8	46.4	40.3	not available		43.6	33	48.2	51.5	66	37.5	49.5	50.2
61	38.9	30.1	39.5	43.9	48.5	38.4	44.3	40.1	not available		42.6	34.3	47.3	50.9	68.7	35.6	47.6	49.9
62	37.2	30.1	40.6	42	49.2	38.1	42.3	40.2	not available		42	35.3	46.4	49.8	69.1	34.7	46.1	49.2
63	36	29	40.8	40.4	49.6	38.2	41	40.1	not available		41.4	36.6	45.8	48.5	66.7	34.3	45.1	48.2
64	35.2	28.6	40	39.3	49.5	35.4	39.9	39.5	not available		40.9	36.9	45.2	46.9	64.4	34	44.3	47
65	34.4	29	39.9	38.3	49.2	34.2	39.1	39	not available		40.4	36.9	44.4	44.7	63.2	35.2	43.4	45.9
66	33.7	29.3	39.9	37.4	48.7	35.9	38.6	38.3	not available		40	36.8	43.6	45.6	60.6	34.8	42.2	45.1
67	33.2	29.5	39.8	36.6	47.9	37	38.4	37.5	not available		39.6	36.7	43.4	47	58.6	35.1	41	44
68	32.8	29.8	39.7	36	41.2	37.4	38.6	36.5	not available		39.4	36.6	41.4	47.3	56.2	34.7	40	38
69	32.2	30	39.6	35.3	40.1	37.7	30.9	35.9	not available		39.1	36.6	45.7	46.3	54.7	34.4	38.3	37.5
70	31.5	30.3	39.3	34.5	41.6	37.2	30.5	35.9	not available		38.4	36.5	50.7	43.9	54.4	34.7	37.8	40.8
71	30.2	30.2	38.5	32	42.2	36.7	30.9	35.7	not available		34.6	36.1	52	44.8	51.8	35.1	35	42.9
72	31.5	30	37.5	34.5	42.1	36.3	39	35.4	not available		34.6	35.6	52.9	46.1	49.2	34.5	37.2	43.9
73	32.7	29.8	37	37.9	41.6	35.9	55.6	35	not available		36.4	35.2	53.3	46	46.9	34.3	42.1	44.1
74	33.5	29.8	36.6	40.4	41.4	35.6	56.3	34.7	not available		37.7	35	52.7	45.6	45.8	34.3	46.4	44
75	34.1	29.8	36.2	42.1	41.2	35.4	56	34.4	not available		38.5	34.7	53.6	44.9	44.6	33.7	48.7	44
76	34.5	29.3	35.8	43.1	40.7	35.2	55.3	34.3	not available		38.8	34.5	54.1	44.2	43.6	32.8	49.8	43.6
77	34.6	29	34.9	43.3	40.5	34.9	54.3	33.6	not available		38.7	33.9	55.5	43	42.4	31.3	50.1	43.1
78	34.4	29.2	34.4	43	39.6	34.4	53.3	29.6	not available		38.2	33.5	56.4	41.6	37.7	31.2	49.8	38
79	34.5	29.2	33.9	42.6	38.6	34	52.5	25.9	not available		37.9	33.1	53.5	40.7	46.3	31.8	49.2	37.4
80	34.4	29.2	33.4	41.9	37.8	33.6	51.6	26.4	not available		37.6	32.8	50.2	40.1	54.7	31.8	48.4	38.5
81	33.7	29.2	33	40.7	37.4	33.3	50.6	27.1	not available		36.7	32.5	47.4	39.6	55.7	31.9	46.6	38.5
82	33.6	29.1	32.7	39.8	37.1	32.9	49.7	27	not available		36.5	32.2	45.4	38.4	54	31.7	45.5	38.1
83	33.5	29.2	32.4	39	36.9	33	48.5	26.1	not available		36.3	32	43.9	59.6	52.2	32.2	44.7	37.6
84	33.3	28.7	32.2	38.2	36.7	33.6	47.7	26.4	not available		36	31.8	42.5	61.7	50.9	32.2	43.5	37.2
85	33.1	28.6	31.8	37.5	36.8	33.8	47	22.7	not available		35.5	31.6	38.9	57.4	49.3	32	42.3	36.7
86	32.8	28.3	31.3	36.5	30.4	33.8	46.3	30.2	not available		34.3	31.2	43	55.2	47.2	31.5	41.1	36
87	32.7	28	29.3	36.1	29.5	33.7	45.5	29.9	not available		33.7	31.8	45	53.7	46.1	31.3	40.2	35.6
88	32.5	28	28.5	35.7	28.9	33.5	44.7	29.8	not available		33.2	32.1	44.1	51.8	45.3	31.1	39.2	35.3
89	32.4	28.7	29.1	35.4	28.3	33.3	43.9	29.5	not available		33.1	32	42.4	49.4	44.4	31	38.8	35
90	32.6	28.9	29	35.4	28.6	33.2	43.2	29.1	not available		33.2	31.8	40.8	46.9	43.5	30.9	38.7	34.5
91	32.5	28.5	29	35.1	28.1	32.9	42.4	28.9	not available		32.7	31.7	39.3	44.1	42.6	30.6	38.1	34
92	32.3	28.2	28.9	34.6	28.1	32.5	41.3	29.7	not available		32.5	31.7	38.5	41.1	42.2	29.7	37.2	33.7
93	32.2	27.8	28.9	34.4	28.1	29.5	36.2	30	not available		32.6	31.6	37.5	38.7	41.7	29.8	36.8	33.3
94	32.1	27.9	28.5	34.1	28.6	28.9	35.5	29.4	not available		32.3	31.4	36.4	46.4	40.3	37.6	36.2	32.5
95	31.7	27.4	28.4	33.8	28.8	28.3	37.5	29	not available		31.9	31.1	35.7	50.3	39.1	41.6	35.7	32.2
96	31.5	27.3	28.4	33.4	28.8	28.6	38.3	28.4	not available		31.2	30.9	35.7	46.8	38.5	41.7	35.1	32
97	31.3	27.4	28.6	33.1	28	28.1	38.3	28.5	not available		30.7	30.8	35.7	43.2	38.1	40.9	34.7	32.1
98	31.4	27.8	28.7	33.1	27.1	28.1	38.2	28.1	not available		30.7	30.7	35.5	40.6	37.2	40.7	34.7	32.1
99	31.3	27.9	28.6	33	26.4	28.1	38	28	not available		30.4	30.7	39.6	38.6	35.4	39.9	34.6	29.7
100	31.1	28	29	32.6	26.8	28.6	37.5	27.9	not available		30.2	30.5	34.4	36.5	33	38.2	34.4	28.9
101	31.1	27.4	28.4	32.5	27.5	28.8	36.6	28.4	not available		30.2	30.3	31.9	37.8	31.8	38.8	34.4	27.8
102	31.1	26.9	28.4	32.4	27.8	28.8	36.3	28.5	not available		30.1	30.3	34.1	42.6	31.8	38.4	34.6	27
103	30.6	26.3	28.3	31.9	28.4	28	36.3	28.6	not available		29.4	30.3	37.3	43.8	32.3	38.6	34	27.2
104	30.5	26.6	28.8	31.8	27.9	27.1	36.1	27.9	not available		29.4	30.3	40	41.9	32.5	37.5	34	27.9
105	30.7	27.2	28.8	31.9	27.7	26.4	35.8	27.2	not available		29.7	30.3	41.8	39.9	32.6	36.8	34.3	28.2
106	30.6	27.4	28.9	31.8	27.1	26.8	35.4	26.4	not available		29.5	30.3	42	38.1	32.4	35.7	34.5	28.7
107	30.7	27.8	28.3	31.9	26.8	27.5	34.9	26.7	not available		29.7	30.3	41.4	36.4	32.2	34.7	34.8	28.2
108	not available
109
110
111
112	29.2	27.4	27.7	29.8	26.7	27.8	34.2	27.4	not available		29.1	30.3	41	35.1	32.1	34	34.9	28.1
113	28.7	27.3	27	29.5	27	28.4	33.8	27.5	not available		28.6	30.3	40.3	35.1	32	34.3	34.8	27.6
114	28.6	26.5	27.3	29.4	27.5	27.9	33.6	28	not available		28.3	29.9	39.6	35.3	31.9	34.3	34.5	27.3
115	28.3	26.2	28	29.1	28.4	27.7	33.5	27.6	not available		28	29.9	39	35.4	32	34.4	34.6	27.3
116	28	26.1	28.2	28.7	28	28	33.4	27.4	not available		27.7	29.9	38.1	35.3	31.9	33.9	34.3	27.6
117	28	26.5	28.6	28.7	28.1	28.1	31.9	26.7	not available		27.6	29.7	37.3	30.5	26	33.4	34.2	27.9
118	28.7	27	28.2	29.5	28.3	28.3	31.2	26.3	not available		28.2	29.7	36.4	26.6	25.3	33.4	33.9	28.6
119	28.9	27.9	28	29.7	27.9	27.9	31.7	26.3	not available		28.6	29.7	36.1	27.1	25.3	33	33.8	28.3
120	28.5	27.4	27.3	29.4	28	28	31.5	26.5	not available		28.2	29.7	36.4	26.9	25.6	32.8	33.8	28.3
121	28.2	27.5	26.9	29.2	28.2	28.2	31.8	27.1	not available		27.9	29.7	36.1	26.8	26	32.6	33.8	28.6
122	27.8	27.6	26.8	28.9	27.7	27.7	31.7	28	not available		27.5	29.7	35.8	26.9	26.3	32.5	33.5	28.3
123	27.9	27.2	27.1	29	27.5	27.5	31.6	27.7	not available		27.4	29.7	35.7	25.4	26.5	31.9	33.3	28.3
124	27.4	29.2	27.8	28.4	27.5	27.5	30	27.7	not available		26.9	29.7	35.3	26.3	24.5	31.7	33.2	28.3
125	27.3	28.7	28.7	28.4	27.6	27.6	30.3	27.9	not available		26.9	29.7	35	25.8	27	31.2	33.1	27.9
126	27.4	28.6	28.3	28.3	27.9	27.5	30.8	27.6	not available		26.9	29.7	34.5	26.3	27.9	30.9	32.9	27.6
127	27.8	28.3	28.4	28.8	27.5	27.4	30.6	27.5	not available		27.3	29.5	34.2	27	27.3	30.9	32.5	27.6
128	27.9	28	28.6	28.8	26.9	27.6	30.5	27.7	not available		27.4	29.5	34	27.4	26.6	31.1	32.4	27.7
129	28	28	28.2	28.9	27	27.6	30.5	27.2	not available		27.5	29.5	33.7	26.4	27	30.9	32.3	28
130	27.4	28.7	28.2	28.3	27	27.4	30.2	27	not available		27.1	29.5	33.6	26.9	26.1	30.8	32.2	28.3
131	26.9	28.9	28.4	27.7	27.1	27.3	28	27.1	not available		26.7	29.6	33.4	27.4	25.8	30.7	32.2	28.3
132	26.3	28.5	27.9	27	27	27.5	27.7	27.2	not available		26.1	29.6	33	27.4	25.7	30.2	32	27.9
133	26.6	28.2	27.8	27.3	26.8	27.4	27.7	27.2	not available		26.2	29.6	32.7	28.4	26.4	30.1	31.6	27.6
134	27.2	27.8	27.9	28	27	27.6	27.6	27.2	not available		26.7	29.6	32.5	28.4	26.7	30.1	31.4	27.6
135	27.4	27.9	26.8	28.2	27.2	27.2	27.6	27.3	not available		27	29.6	32.4	28.4	26.3	30	31	27.7
136	27.8	27.4	27.1	28.6	26.3	27.3	27.7	27.2	not available		27.4	29.6	32.6	28	26.9	29.3	30.2	30.5
137	27.4	27.3	27.8	28.2	26.5	27.1	27.5	27.1	not available		27.1	29.6	32.5	27.7	27	28.5	30.1	30.3
138	27.3	27.4	28.7	28	27	27.3	27.7	27.3	not available		26.9	29.6	32.3	27.7	27	29.1	29.4	30.3
139	26.5	27.8	28.3	27.3	end	end	27.5	27.3	not available		26.3	28.9	32.2	27.8	27.3	29.3	29.4	30.2
140	26.2	27.9	28.4	26.9			27.5	27.4	not available		25.9	28.9	32.1	28.1	27.1	29	29.7	30.3
141	26.1	28	28.6	26.8			27.6	27.1	not available		25.8	28.7	32.6	28.4	26.7	28.9	29.5	30.2
142	26.5	27.4	28.2	27.1			27.4	27.1	not available		26	28.7	32.3	28.4	end	end	29.7	30.3
143	27	26.9	28.2	27.8			27.5	27	not available		26.6	28.7	31.9	28			29.8	30.2
144	27.9	26.3	28.4	28.7			27.3	27	not available		27.3	28.5	31	27.7			29.8	30.1
145	27.4	26.6	27.9	28.3			27.4	26.9	not available		27.1	28.5	31.6	27.7			29.6	30.2
146	27.5	27.2	27.9	28.4			27.2	26.9	not available		27.1	28.5	31.8	27.8			29.5	30
147	27.6	27.4	27.9	28.6			27.3	27	not available		27.3	28.5	31.8	27.5			29.5	30
148	27.2	27.8	27.9	28.2			27.2	26.8	not available		26.9	28.5	31.7	27.2			29.6	30.1
149	27.3	27.4	27.9	28.2			27.2	26.9	not available		27	28.5	31.5	27			not available
150	27.5	27.3	27.9	28.4			27.2	27	not available		27.1	28.6	31.3	26.4			not available
151	27	26.5	27.9	27.9			27.3	27	not available		26.8	28.6	31.2	26			not available
152	26.9	26.2	27.9	27.8			27.1	27.1	not available		26.6	26.3	30.9	25.9			not available
153	27	26.1	27.9	27.9			27.1	27.2	not available		26.7	26.3	31.7	26.1			not available
154	end	end	end	end			end	end	end	end	end	end	31.6	26.7			not available
155													31.4	27.4			not available
156													31	27.2			not available
157													31.5	27.2			not available
158													31.8	27.4			not available
159													32.1	27			not available
160													31.8	27.1			not available
161													31.7	27.2			not available
162													31.3	26.9			not available
163													32.6	26.7			not available
164													31.9	26.8			not available
165													31.6	27.5			not available
166													29.2	28.5			not available
167													29.2	28.5			not available
168													31	28.5			not available
169													32.3	28.1			not available
170													33.3	27.8			not available
171													34.6	27.8			not available
172													33	27.9			not available
173													33	28.2			not available
174													32.6	28.5			not available
175													32.3	28.5			not available
176													31.8	28.1			not available
177													31.5	27.8			not available
178													31.2	27.8			not available
179													31	27.9			end	end
180													30.8	27.6
181													32	27.3
182													31.6	27.1
183													31.3	26.5
184													31.1	26.1
185													31.3	26
186													31.5	26.2
187													31.4	26.8
188													31.2	27.5
189													31.1	27.3
190													31	27.4
191													31.3	27.6
192													31	27.2
193													30.6	27.3
194													30.5	27.4
195													30.3	27.1
196													30.4	26.9
197													30	27
198													30.2	27.7
199													30.1	28.7
200													29.7	28.7
201													29.2	28.7
202													29.1	28.3
203													29.1	28
204													29	28
205													28.3	28.1
206													end	end

## Sheet: turning
Compost	Turning 1	Turning 2	Turning 3
	days after the start of composting
100% HM	28	54.5	71.5
50% HM / 50% GW	28.5	52	76.5
100% CM	34.5	59.5	74.5
50% CM / 50% GW	34.5	58.5	69
100% GM	36	65.5	91
50% GM / 50% GW	28.5	52	76.5
100% PL	74.5	99	122.5
50% PL / 50% GW	32.5	49.5	85
100% GW	33	56	73.75

## Sheet: NH4
Compost	Replication	Method of stabilisation	initial blend	end thermophilic	end stabilization
			mg NH4-N / kg dry matter
100% HM	1	withouth earthworms	2393	109	15
		with earthworms			11
	2	withouth earthworms	2151	110	14
		with earthworms			9
	3	withouth earthworms	2613	191	14
		with earthworms			14
	4	withouth earthworms	2525	187	12
		with earthworms			10
50% HM / 50% GW	1	withouth earthworms	1523	238	11
		with earthworms			8
	2	withouth earthworms	1503	236	12
		with earthworms			13
	3	withouth earthworms	1588	221	16
		with earthworms			10
	4	withouth earthworms	1605	201	15
		with earthworms			12
100% CM	1	withouth earthworms	440	147	10
		with earthworms			8
	2	withouth earthworms	427	152	9
		with earthworms			11
	3	withouth earthworms	412	287	12
		with earthworms			14
	4	withouth earthworms	444	299	13
		with earthworms			13
50% CM /50% GW	1	withouth earthworms	632	178	14
		with earthworms			12
	2	withouth earthworms	639	155	16
		with earthworms			11
	3	withouth earthworms	485	271	17
		with earthworms			9
	4	withouth earthworms	477	286	12
		with earthworms			8
100% GM	1	withouth earthworms	3079	237	11
		with earthworms			12
	2	withouth earthworms	3122	208	10
		with earthworms			10
	3	withouth earthworms	1814	302	10
		with earthworms			9
	4	withouth earthworms	1842	299	9
		with earthworms			13
50% GM /50% GW	1	withouth earthworms	2084	205	13
		with earthworms			11
	2	withouth earthworms	2105	225	14
		with earthworms			15
	3	withouth earthworms	1239	345	13
		with earthworms			11
	4	withouth earthworms	1156	369	12
		with earthworms			9
100% PL	1	withouth earthworms	15645	1032	11
		with earthworms			vermicomposting was not carried out for 100% PL
	2	withouth earthworms	14997	1120	14
		with earthworms			vermicomposting was not carried out for 100% PL
	3	withouth earthworms	19600	1351	12
		with earthworms			vermicomposting was not carried out for 100% PL
	4	withouth earthworms	18663	1615	11
		with earthworms			vermicomposting was not carried out for 100% PL
50% PL /50% GW	1	withouth earthworms	8349	514	20
		with earthworms			11
	2	withouth earthworms	8149	555	13
		with earthworms			10
	3	withouth earthworms	9005	415	14
		with earthworms			12
	4	withouth earthworms	9439	401	18
		with earthworms			11
100% GW	1	withouth earthworms	846	210	14
		with earthworms			13
	2	withouth earthworms	808	200	9
		with earthworms			15
	3	withouth earthworms	284	341	11
		with earthworms			11
	4	withouth earthworms	299	387	2
		with earthworms			11

## Sheet: watering
day after the start of composting	compost
	100% HM	50% HM / 50% GW	100% CM	50% CM / 50% GW	100% GM	50% GM / 50% GW	100% PL	50% PL / 50% GW	100% GW
	water in L / pile (thermophilic phase)
1	30	30	30	30			30	30	30
9	30	30				30			30
16			30	30			30	30
23					30
29			30	30			30	30
30	30	30				10			40
36			30				30	30
43				30	20
49		30	20			20
51	30	30							30
57			30	30			30	30
60	20	30			30	30			30
68			30				30	30
71	30	30			30	30			20
78			30	30			30	30
85	30	30			30	30
95					10	10		30	30
102		20
108				20
109								30	30
123							20		20
>123	after the thermophilic phase: 1 L of water/week/container
